# Supplementary material for: Single-Cell Analysis of Host Responses in Bovine Milk Somatic Cells (bMSCs) Following HPAIV Bovine H5N1 Influenza Exposure
Source: Viruses. 2025 Jun 3;17(6):811. doi: 10.3390/v17060811 (PMC12197475; doi:10.3390/v17060811)
Supplement: Supplementary file 1 [file viruses-17-00811-s001.zip]

Archive with 2 entries (2 files):
- supplementary data.xlsx
- Supplementary Figure.pdf
