# Supplementary material for: Single-Cell Analysis of Host Responses in Bovine Milk Somatic Cells (bMSCs) Following HPAIV Bovine H5N1 Influenza Exposure
Source: Viruses. 2025 Jun 3;17(6):811. doi: 10.3390/v17060811 (PMC12197475; doi:10.3390/v17060811)
Supplement: Supplementary file 1 [file viruses-17-00811-s001.zip › supplementary data.xlsx]

## Sheet: Cell number
			Control	Infected	Total cells
	Total cells per treatment:		6183	6220	12403
			Percentage
Cells	Control	Infected	Control	Infected	Total Cells/cluster	Percentage of total cells
Monocytes -subset 1	1200	997	19.4081	16.0289	2197	17.7135
Monocytes -subset 2	661	1232	10.6906	19.8071	1893	15.2624
Monocytes -subset 3	762	1068	12.3241	17.1704	1830	14.7545
Macrophages	196	671	3.16998	10.7878	867	6.99024
Dendritic cells	93	445	1.50412	7.15434	538	4.33766
T-cells -subset 1	249	126	4.02717	2.02572	375	3.02346	Percentage of immune cells
T-cells -subset 2	68	856	1.09979	13.7621	924	7.44981	69.5316
Luminal cells -subset 1	881	671	14.2487	10.7878	1552	12.5131
Luminal cells -subset 2	1191	126	19.2625	2.02572	1317	10.6184	Percentage of Luminal cels
Luminal cells -subset 3	878	27	14.2002	0.434084	905	7.29662	30.4281

## Sheet: Marker and upregulated genes
Cell Marker genes
Cell type	CXCR1	CCRL2	TGM3	CSF3R	FCGR3A	CD68	CYBB	CD14	SLC7A7	LYZ	AIF1	TREM2	FSCN1	CCL22	HLA-DRA	CD2	CD3D	CD3E	CD4	CD8A	CD52	CSN2	CSN3	CSN1S2	CSN1S1	ESR1	CCL19
Monocytes -subset 1	1.146	0.869	1.236	1.39	0.99	-1.269	-0.784	-4.255	-2.959	-3.717	-2.232	-2.283	-1.722	-4.72	-5.356	-3.069	-4.01	-5.19	-1.621	-2.783	-5.123	2.575	1.575	1.575	0.459	0.405	-0.232
Monocytes -subset 2	1.373	1.552	1.107	1.521	0.125	-0.008	0.158	-2.763	-3.076	-2.817	-1.754	-0.116	-2.526	-3.939	-4.654	-1.991	-2.516	-4.711	-0.062	-3.322	-3.93	0.732	2.053	2.053	1.469	0.884	0.246
Monocytes -subset 3	2.025	1.722	1.584	1.312	0.886	0.821	0.152	-1.71	-1.325	-4.711	-1.63	-1.68	-3.29	-3.565	-4.53	-3.481	-3.407	-3.999	0.534	-3.197	-4.658	2.178	2.178	2.178	2.441	1.008	0.37
Macrophages	-3.033	-2.302	-1.864	-3.125	-2.509	1.867	1.842	4.748	3.625	4.925	3.661	4.568	-4.181	-7.017	-0.814	-2.156	-1.723	-3.629	-3.409	-1.489	-2.82	-0.924	2.398	0.398	-1.409	-1.924	-1.409
Dendritic cells	-4.225	-4.061	-3.928	-2.377	-2.431	-3.406	-5.02	-4.496	-2.024	-2.521	-0.364	-2.106	5.083	6.868	3.85	-1.526	-1.787	-2.165	0.307	-2.003	-2.116	0.43	1.752	1.752	0.636	-0.57	-0.056
T-cells -subset 1	-1.555	-2.346	-1.611	-0.548	1.168	-3.151	-1.058	-3.272	-1.133	-2.316	-0.832	-0.882	-1.899	-3.435	0.29	3.284	3.278	3.155	1.881	3.128	3.582	2.976	2.976	2.976	0.069	3.168	1.168
T-cells -subset 2	-4.77	-3.073	-4.968	-3.267	2.238	-5.828	-3.29	-3.943	-1.641	-3.996	-0.915	-0.965	-3.583	-5.109	-1.508	3.723	3.744	4.178	2.855	3.755	3.581	1.571	2.893	2.893	-0.014	0.571	1.085
Luminal cells -subset 1	-0.07	0.522	0.231	0.333	-0.872	-1.266	-0.564	-1.941	-1.228	-2.744	-0.207	-1.31	-2.032	-3.747	-5.386	-3.111	-3.037	-4.217	0.142	-1.81	-3.908	1.226	2.548	4.548	0.74	1.378	5.133
Luminal cells -subset 2	-0.016	0.131	0.522	0.586	0.2	0.042	-0.564	-1.865	-0.746	-0.908	1.628	0.525	-0.196	-0.645	-2.811	-1.275	-1.202	-1.375	0.576	0.026	-1.6	3.061	4.383	4.383	1.476	3.213	3.798
Luminal cells -subset 3	-0.845	-0.852	0.294	0.831	-0.834	-1.25	-0.213	-2.879	-0.169	-0.331	1.153	1.103	-1.097	-2.455	-3.559	0.317	-0.624	-1.216	0.128	-0.415	-2.879	3.639	4.961	4.961	2.054	3.791	3.153
Top 10 gene per cluster
Cell type	PKD2L1	CACNA2D3	ENSBTAG00000048675	ESRRB	ENSBTAG00000059536	ENSBTAG00000051658	ENSBTAG00000032787	ENSBTAG00000065725	SYT8	ENO4	ENSBTAG00000068202	HCRTR2	CNFN	ENSBTAG00000059863	ANTXR1	CCDC42	ZNF713	ENSBTAG00000050002	ENSBTAG00000064104	WNT4	ENSBTAG00000068105	LAMA3	ABRA	RNASE12	SLC8A2	RTKN2	LRRC56	KRT37	ENSBTAG00000058515	ENSBTAG00000052901	ISM1	ATP6V1B1	CCL19	ENSBTAG00000053486	CLEC1A	RAVER2	ENSBTAG00000030592	PHLDB2	ENSBTAG00000055825	ENSBTAG00000056965	ENTPD3	ENSBTAG00000063635	ENSBTAG00000061703	ENSBTAG00000068566	SRRM3	ENSBTAG00000063689	GPR139	ENSBTAG00000032373	TEX15
Monocytes -subset 1	4.5749	4.5749	4.5749	4.5749	4.5749	4.5749	4.15986	4.15986	4.15986	4.15986	0.574897	0.989935	0.989935	0.989935	0.989935	1.37205	1.69398	0.989935	0.989935	0.989935	0.252969	0.574897	0.574897	0.574897	-0.425103	0.989935	0.989935	0.989935	0.989935	0.989935	0.989935	0.989935	-0.232457	0.989935	0.989935	0.989935	0.989935	0.989935	1.5749	1.5749	0.989935	0.989935	0.989935	1.5749	1.5749	1.5749	1.5749	1.5749	1.5749
Monocytes -subset 2	1.05349	1.05349	1.05349	1.05349	1.05349	1.05349	1.46853	1.46853	1.46853	1.46853	5.05349	4.63845	4.63845	4.63845	4.63845	4.48986	4.16794	4.63845	4.63845	4.63845	0.73156	1.05349	1.05349	1.05349	1.24613	1.46853	1.46853	1.46853	1.46853	1.46853	1.46853	1.46853	0.246133	1.46853	1.46853	1.46853	1.46853	1.46853	2.05349	2.05349	1.46853	1.46853	1.46853	0.73156	2.05349	2.05349	2.05349	2.05349	2.05349
Monocytes -subset 3	1.17766	1.17766	0.00773563	1.17766	1.17766	1.17766	1.5927	1.5927	1.5927	1.5927	1.17766	1.5927	1.5927	1.5927	1.5927	0.706173	2.29114	1.5927	1.5927	1.5927	5.49959	5.17766	5.17766	5.17766	4.98502	4.76262	4.76262	4.76262	4.76262	4.76262	1.5927	1.5927	0.370306	1.5927	1.5927	1.5927	1.5927	1.5927	2.17766	2.17766	1.5927	1.5927	1.5927	0.855733	2.17766	2.17766	2.17766	2.17766	2.17766
Macrophages	-0.601902	-0.601902	-1.77183	-0.601902	-0.601902	-0.601902	-0.186865	-0.186865	-0.186865	-0.186865	-0.601902	-0.186865	-0.186865	-0.186865	-0.186865	1.07374	2.6587	-0.186865	-0.186865	-0.186865	-0.92383	-0.601902	-0.601902	-0.601902	-1.6019	-0.186865	-0.186865	-0.186865	-0.186865	-0.186865	-0.186865	-0.186865	-1.40926	-0.186865	-0.186865	-0.186865	-0.186865	-0.186865	0.398098	0.398098	-0.186865	-0.186865	-0.186865	-0.92383	0.398098	0.398098	0.398098	0.398098	0.398098
Dendritic cells	0.751783	0.751783	-0.418142	0.751783	0.751783	0.751783	1.16682	1.16682	1.16682	1.16682	0.751783	1.16682	1.16682	1.16682	1.16682	2.90342	4.48838	1.16682	1.16682	1.16682	0.429855	0.751783	0.751783	0.751783	-0.248217	1.16682	1.16682	1.16682	1.16682	1.16682	1.16682	1.16682	-0.0555715	1.16682	1.16682	1.16682	1.16682	1.16682	1.75178	1.75178	1.16682	1.16682	1.16682	0.429855	1.75178	1.75178	1.75178	1.75178	1.75178
B-cells	5.7854	5.7854	4.61547	5.7854	5.7854	5.7854	6.20044	6.20044	6.20044	6.20044	5.7854	6.20044	6.20044	6.20044	6.20044	3.47989	5.06485	6.20044	6.20044	6.20044	5.46347	5.7854	5.7854	5.7854	4.7854	6.20044	6.20044	6.20044	6.20044	6.20044	6.20044	6.20044	4.97804	6.20044	6.20044	6.20044	6.20044	6.20044	6.7854	6.7854	6.20044	6.20044	6.20044	5.46347	6.7854	6.7854	6.7854	6.7854	6.7854
T-cells -subset 2	1.89275	1.89275	0.722824	1.89275	1.89275	1.89275	2.30779	2.30779	2.30779	2.30779	1.89275	2.30779	2.30779	2.30779	2.30779	-1.04723	0.537729	2.30779	2.30779	2.30779	1.57082	1.89275	1.89275	1.89275	0.892749	2.30779	2.30779	2.30779	2.30779	2.30779	2.30779	2.30779	1.08539	2.30779	2.30779	2.30779	2.30779	2.30779	2.89275	2.89275	2.30779	2.30779	2.30779	1.57082	2.89275	2.89275	2.89275	2.89275	2.89275
T-cells -subset 1	1.97581	1.97581	0.805887	1.97581	1.97581	1.97581	2.39085	2.39085	2.39085	2.39085	1.97581	2.39085	2.39085	2.39085	2.39085	0.284011	1.86897	2.39085	2.39085	2.39085	1.65388	1.97581	1.97581	1.97581	0.975812	2.39085	2.39085	2.39085	2.39085	2.39085	2.39085	2.39085	1.16846	2.39085	2.39085	2.39085	2.39085	2.39085	2.97581	2.97581	2.39085	2.39085	2.39085	1.65388	2.97581	2.97581	2.97581	2.97581	2.97581
Luminal cells -subset 1	1.54768	1.54768	0.377754	1.54768	1.54768	1.54768	1.96272	1.96272	1.96272	1.96272	1.54768	1.96272	1.96272	1.96272	1.96272	5.30419	6.88916	1.96272	1.96272	1.96272	1.22575	1.54768	1.54768	1.54768	0.547679	1.96272	1.96272	1.96272	1.96272	1.96272	5.13264	5.13264	5.13264	5.13264	5.13264	5.13264	5.13264	5.13264	4.54768	4.54768	1.96272	1.96272	1.96272	1.22575	2.54768	2.54768	2.54768	2.54768	2.54768
Luminal cells -subset 2	3.38332	3.38332	2.21339	3.38332	3.38332	3.38332	3.79836	3.79836	3.79836	3.79836	3.38332	3.79836	3.79836	3.79836	3.79836	1.41703	3.00199	3.79836	3.79836	3.79836	3.06139	3.38332	3.38332	3.38332	2.38332	3.79836	3.79836	3.79836	3.79836	3.79836	3.79836	3.79836	3.79836	3.79836	3.79836	3.79836	3.79836	3.79836	4.38332	4.38332	6.96828	6.96828	6.96828	6.38332	6.38332	6.38332	6.38332	6.38332	6.38332
Luminal cells -subset 3	3.9605	3.9605	2.79058	3.9605	3.9605	3.9605	4.37554	4.37554	4.37554	4.37554	3.9605	4.37554	4.37554	4.37554	4.37554	1.49973	3.08469	4.37554	4.37554	4.37554	3.63857	3.9605	3.9605	3.9605	2.9605	4.37554	4.37554	4.37554	4.37554	4.37554	4.37554	4.37554	3.15315	4.37554	4.37554	4.37554	4.37554	4.37554	4.9605	4.9605	4.37554	4.37554	4.37554	3.63857	4.9605	4.9605	4.9605	4.9605	4.9605
Top upregulated genes after infection (control as baseline)
GeneID	Monocytes -subset 1	Monocytes -subset 2	Monocytes -subset 3	Macrophages	Dendritic cells	T-cells -subset 1	T-cells -subset 2	Luminal cells -subset 1	Luminal cells -subset 2	Luminal cells -subset 3
NLRP8	3.36731	-2.62106	0.195374	0.826216	-0.286202	-1.12247	0.867313	0.550336	0.917832	1.39686
RPL22	3.14492	0.963902	0.458409	0.837993	1.22837	2.93642	-0.11789	-1.03463	-0.252093	-0.603136
SELENOS	3.14492	0.963902	-0.611981	0.183151	0.222812	2.87753	-0.132687	-0.257019	-0.0821679	0.396864
PHF3	3.14492	-1.0361	-1.38959	-0.173784	-1.09356	0.993006	-1.13269	2.1353	1.91783	1.39686
TSPAN2	3.14492	0.963902	1.19537	-0.173784	-0.70124	-1.12247	-0.592118	0.550336	0.917832	1.39686
CDKN1C	2.88188	0.963902	0.195374	0.411179	1.29876	-1.12247	-0.132687	-1.77159	0.917832	0.396864
GRK3	2.88188	-1.0361	1.78034	1.04861	0.0815298	-1.12247	0.867313	0.550336	0.917832	0.396864
GCN1	2.88188	-2.0361	0.517302	-0.366429	-0.0638096	-1.70743	-0.717649	1.55034	-0.66713	0.396864
PARK7	2.88188	1.9639	-1.38959	-0.0133192	0.397324	1.78442	-1.23222	0.550336	0.917832	-0.603136
MARCHF3	2.88188	-1.35803	0.610412	-0.436818	-1.2862	-0.122471	0.867313	2.1353	0.917832	0.0749356
GLIS3	2.88188	-0.0360984	0.195374	-0.0943494	-0.466774	-1.70743	0.867313	-1.03463	-0.0821679	0.396864
IDO2	2.55995	0.963902	-0.219663	1.41118	0.419055	-0.122471	1.86731	1.55034	-0.404096	0.396864
DISC1	2.55995	-0.0360984	0.195374	0.826216	-0.286202	-1.12247	0.867313	0.550336	0.917832	0.396864
CTNNA3	2.55995	-0.0360984	0.195374	1.41118	-0.286202	-1.12247	0.867313	-0.0346267	0.917832	1.39686
TMEM258	2.55995	2.28583	0.93234	1.13742	1.48639	2.99301	-0.473723	0.550336	-0.0821679	-0.925064
H2BC5	2.55995	-0.0360984	1.78034	0.411179	-1.2862	-0.122471	0.867313	-0.449664	-0.0821679	-0.603136
GOLGA4	2.55995	-1.62106	-0.389588	-0.235184	0.450764	2.04745	-0.810758	-1.03463	-0.0821679	0.811901
PSMG2	2.55995	-0.0360984	1.78034	-0.139837	-0.423706	0.770614	-1.17708	-1.03463	-1.08217	1.39686
EFTUD2	2.55995	-0.0360984	0.195374	-0.354356	-0.160671	0.292566	-0.302612	-0.449664	-0.66713	1.39686
ATXN7L3	2.55995	-2.0361	-0.541591	-0.173784	-0.286202	0.462491	-0.717649	-0.449664	0.917832	1.39686
SLC38A10	2.55995	0.548864	0.780337	0.311643	0.713798	-0.537509	-2.45461	0.550336	0.917832	1.39686
RBM42	2.55995	-0.0360984	-1.38959	-0.0835861	0.530934	1.07916	-1.45461	-0.449664	-0.404096	-0.188099
SYCE1L	2.55995	-0.0360984	0.195374	2.82622	1.7138	0.877529	-1.13269	0.550336	0.917832	1.39686
ATP10A	2.55995	-0.0360984	1.19537	-0.173784	-0.286202	-1.12247	0.867313	0.550336	0.917832	0.396864
TNPO1	2.55995	-0.0360984	-1.38959	-1.5523	-0.549236	1.46249	-1.13269	2.1353	-0.0821679	1.39686
TNIP3	2.55995	0.28583	-0.389588	0.13816	0.713798	1.19946	0.282351	0.550336	0.917832	1.39686
VPS29	2.55995	0.963902	0.517302	-0.124874	0.487522	0.684884	-0.0586859	0.550336	-0.66713	-0.188099
SRM	2.55995	-0.0360984	0.195374	1.41118	-0.70124	-0.122471	0.0193166	0.550336	1.91783	1.39686
SLC25A30	2.55995	0.548864	1.19537	0.411179	-0.0231676	0.877529	0.282351	0.550336	-0.0821679	1.39686
DPP8	2.55995	-0.0360984	0.195374	-0.0583067	0.228371	0.684884	-1.45461	0.550336	0.917832	-0.188099
MICAL1	2.55995	0.548864	-0.389588	-0.343709	1.7138	0.462491	-0.132687	2.1353	0.917832	1.39686
TBC1D32	2.55995	-0.0360984	0.195374	0.826216	-1.2862	-1.12247	1.86731	-0.449664	0.917832	0.396864
FDFT1	2.55995	-1.0361	1.19537	-0.103395	-0.212201	1.33696	-0.454615	0.550336	-0.66713	0.396864
CCDC25	2.55995	-0.0360984	-1.38959	0.433899	0.713798	2.19946	-1.71765	0.550336	0.917832	-0.188099
ATP5ME	2.55995	2.13383	1.00273	0.826216	2.01497	2.61449	-0.0502243	1.2873	-1.4041	0.0749356
CSRNP2	2.55995	0.963902	-0.804626	-1.17378	0.713798	-0.122471	0.867313	-0.449664	0.917832	1.39686
CD9	2.55995	1.28583	-1.02702	0.122966	0.0186526	-1.12247	-0.717649	0.550336	-0.0821679	1.39686
RIIAD1	2.55995	1.54886	1.19537	-0.173784	0.29876	0.877529	0.867313	-0.449664	0.917832	1.39686
PMVK	2.55995	0.378939	-0.804626	-0.588821	-0.871165	0.462491	-0.132687	1.1353	-0.66713	0.396864
GJA5	2.55995	0.963902	0.195374	-0.173784	1.29876	-1.12247	0.867313	0.550336	0.917832	1.39686
MYCBP2	-0.609971	3.66434	1.04337	0.458484	0.883723	0.140563	-1.65625	0.228408	-0.66713	-0.603136
ERN1	-0.177012	3.54886	0.610412	-1.75875	-1.16067	-0.537509	0.452276	0.550336	-0.66713	-0.188099
COX17	-2.60997	3.54886	1.93234	1.66416	1.25437	3.02728	0.166874	-0.864702	-1.25209	0.396864
SPP1	0.881882	3.28583	0.93234	-0.0836209	-2.80976	1.09992	1.45228	0.550336	-0.989058	-0.603136
TEN1	-0.177012	2.9639	-1.12655	0.639803	-0.198739	1.87753	-0.717649	0.135298	0.917832	-0.188099
AGPAT4	0.559954	2.9639	0.195374	-0.173784	-0.286202	0.462491	0.867313	-0.449664	0.917832	1.39686
NCAPG2	-0.440046	2.9639	0.195374	1.82622	-0.286202	-1.12247	-0.132687	0.550336	1.91783	1.39686
RGS1	1.55995	2.77126	-0.804626	2.47007	-0.240398	0.822387	-1.29392	-0.18663	1.56991	1.39686
NDUFB8	0.782346	2.77126	-0.804626	0.590149	0.561795	1.07916	-0.869652	-1.77159	-0.497205	0.396864
C21H14orf28	-0.0250086	2.77126	1.78034	1.14814	2.29876	-1.12247	0.867313	-0.0346267	0.917832	-0.188099
NDUFC1	0.559954	2.77126	0.195374	0.708859	0.361496	2.26985	0.867313	0.550336	1.91783	-0.188099
LVRN	0.238026	2.77126	-0.804626	0.0672242	-2.50859	0.462491	0.867313	-0.449664	-0.0821679	-0.188099
RPS29	1.46684	2.77126	3.10226	1.36387	1.48553	2.69629	0.530279	-0.0346267	-1.08217	-1.1881
MICOS13	-0.855084	2.77126	1.19537	0.753704	0.768246	1.79809	-1.13269	-1.25702	-1.08217	1.39686
SLC1A1	1.55995	2.77126	-1.02702	1.41118	0.713798	-0.122471	0.867313	0.550336	-0.0821679	-0.188099
SEPTIN7	0.144916	2.77126	-0.611981	0.554914	0.0439466	2.26985	-0.547724	0.965373	-0.0821679	1.39686
ZNRF2	-1.02501	2.77126	0.195374	0.02785	-0.0231676	0.784419	-1.45461	1.1353	-0.66713	1.39686
NCAPD2	0.559954	2.77126	-0.126554	1.21668	1.58827	1.87753	0.282351	-0.18663	-0.0821679	1.39686
GPR15LG	1.14492	2.54886	0.195374	1.63357	-0.112554	1.19946	-0.132687	0.550336	-0.819133	0.396864
MEN1	-2.34694	2.54886	-0.804626	-2.49571	-0.286202	-0.122471	-1.13269	1.55034	0.917832	1.39686
RTN3	-0.440046	2.54886	-0.389588	0.172867	-0.241348	0.684884	-1.45461	-1.03463	-0.66713	-0.188099
TMEM241	-0.150539	2.54886	1.61041	-0.495712	0.713798	0.877529	-0.717649	-1.61959	0.33287	0.396864
PSME3IP1	-0.177012	2.54886	0.195374	1.03267	0.502294	2.04745	-1.94004	0.550336	0.917832	-0.603136
PAFAH1B3	0.974991	2.54886	0.780337	-0.400555	0.207613	1.33696	-1.86965	0.550336	-1.08217	-0.188099
CHMP2A	-0.57755	2.54886	-0.679095	-0.235184	0.228371	1.57797	-0.258217	-0.257019	-0.0821679	-0.603136
PPCDC	-1.02501	2.54886	-1.26406	0.826216	-0.286202	1.19946	-0.717649	-0.449664	0.33287	0.396864
RPL6	-0.440046	2.54886	-0.541591	0.10375	0.332708	1.70893	-1.05582	1.55034	-0.819133	-0.188099
DTX1	-1.02501	2.54886	0.780337	-0.173784	-0.286202	-1.12247	0.867313	-1.03463	-1.08217	-0.188099
PEBP1	0.881882	2.54886	-0.389588	0.204728	0.29266	0.784419	-1.23222	-0.771592	1.91783	-0.188099
GDI2	-1.02501	2.54886	0.517302	-0.0217808	-0.0868932	0.555601	-0.940041	0.550336	-1.66713	0.396864
DBNDD2	0.559954	2.54886	-0.804626	-0.0957814	0.521153	-0.122471	-0.132687	0.550336	-0.66713	1.39686
PSMA1	0.559954	2.54886	0.195374	-0.109244	0.221593	2.25604	-1.08962	1.55034	-1.25209	0.811901
C15H11orf58	0.559954	2.54886	1.19537	1.21088	0.925302	1.33696	-0.071286	0.550336	-0.0821679	0.811901
RWDD1	1.88188	2.54886	1.5173	-0.0583067	0.915432	1.19946	-0.511198	0.550336	-0.0821679	1.39686
NCK2	-1.44005	2.54886	0.780337	1.41118	-2.2862	-0.122471	0.867313	-0.449664	0.917832	1.39686
EIF5B	0.559954	2.54886	0.780337	-0.0217808	0.252218	-0.274474	-0.395721	-0.0346267	-0.404096	0.396864
YJU2B	-0.440046	2.54886	-0.389588	-1.49571	-0.286202	0.199457	-0.717649	0.550336	-1.08217	0.396864
GUK1	0.559954	2.54886	0.780337	-0.173784	0.146757	0.462491	-1.76495	-1.03463	-0.66713	0.396864
CLINT1	0.144916	2.54886	0.780337	0.0992346	0.713798	0.784419	-0.717649	0.550336	-0.66713	0.396864
VPS41	-0.440046	2.54886	0.780337	0.349778	0.0763681	0.614494	-1.13269	0.550336	1.91783	1.39686
APPL2	-0.440046	2.54886	-0.167196	0.125776	0.29876	1.68488	-1.13269	-0.0346267	-0.66713	-0.603136
ATP5MC3	-0.440046	2.54886	1.78034	0.421826	0.0923096	1.64306	-0.692114	-1.77159	-1.4041	0.396864
NIFK	0.144916	2.54886	0.417767	0.347048	-0.401679	2.19946	-2.59212	-0.672057	-0.0821679	0.396864
ATRX	-0.440046	2.54886	0.195374	-0.588821	-0.286202	1.19946	-2.00716	-0.449664	-0.66713	1.39686
VBP1	0.0745271	2.54886	-0.290052	-0.0706904	0.93619	1.19946	0.0193166	-0.0346267	-0.66713	1.39686
SNX15	0.752599	1.9639	3.3653	-0.495712	-0.478847	-0.122471	-0.132687	2.87226	0.917832	-0.603136
NDUFA2	1.29692	1.54886	3.3653	0.429326	0.270191	1.87753	-0.898221	2.1353	-0.66713	0.396864
INSIG1	-1.66244	0.378939	3.3653	-0.42655	0.713798	0.614494	-1.13269	0.550336	-1.08217	-0.925064
CBX4	2.46684	1.77126	3.19537	0.826216	0.29876	2.04745	1.86731	2.35769	0.917832	0.811901
MMP12	-0.247401	2.28583	3.19537	0.317663	2.29876	1.04745	0.867313	-0.18663	-0.345202	-0.603136
BANF1	1.14492	-2.35803	3.00273	0.468322	-0.11063	1.46249	-1.13269	1.55034	-1.08217	0.396864
P4HB	0.144916	1.54886	3.00273	0.148144	-0.193093	1.78442	-0.717649	-0.771592	-0.66713	-1.60314
SMG7	-0.880619	-1.0361	3.00273	0.285648	-1.17929	-0.122471	-1.54772	-0.449664	-0.66713	-0.603136
SRP19	-0.118118	0.28583	3.00273	0.167253	0.450764	1.38003	-1.34214	1.55034	0.33287	1.39686
SNX27	-1.44005	-0.621061	3.00273	-0.495712	0.128835	1.19946	0.867313	0.550336	0.917832	1.39686
KCTD7	-0.440046	0.378939	2.78034	0.311643	0.713798	-1.12247	1.86731	-1.03463	-0.0821679	0.396864
CASP3	-0.0250086	1.54886	2.78034	0.826216	0.851302	-1.70743	-0.132687	3.1353	0.917832	0.396864
ASB14	0.559954	-0.0360984	2.78034	-0.173784	-0.286202	-0.122471	0.867313	0.550336	0.917832	1.39686
RPS6KB1	-1.02501	1.54886	2.78034	0.0892505	-0.60813	1.46249	0.130348	-0.449664	-1.4041	0.396864
RPL21	1.14492	-0.0360984	2.78034	0.715185	0.611918	1.63242	-0.962762	0.550336	0.23976	0.396864
WDR83OS	-0.761974	-0.773064	2.78034	0.237412	-0.00302995	1.33696	-0.788038	-0.449664	-1.88952	-0.188099
TEX10	-0.247401	-1.0361	2.78034	-0.173784	-0.0231676	-1.12247	1.86731	0.550336	-0.0821679	2.39686
KDM4C	-0.440046	0.963902	2.78034	0.148144	-1.02317	0.684884	-2.13269	-0.0346267	0.917832	1.39686
SPATA6L	-0.440046	0.963902	2.78034	-0.758746	-0.286202	-1.12247	0.867313	0.965373	0.917832	0.396864
LARP7	0.197384	1.54886	2.78034	0.411179	-0.70124	-0.122471	0.867313	0.965373	-1.08217	0.396864
DYNLT4	-0.177012	0.28583	2.78034	-1.17378	-0.286202	-0.122471	0.867313	-1.03463	-0.0821679	1.39686
ACAD9	-0.761974	0.548864	2.5173	-0.758746	-2.09356	1.19946	-1.71765	0.550336	-0.0821679	0.396864
CD151	-1.02501	0.548864	2.5173	-0.362229	0.100821	-0.315116	-0.717649	0.550336	-0.0821679	1.39686
RGS10	1.55995	0.700867	2.5173	0.388095	-0.148698	0.684884	-1.94004	1.55034	-0.0821679	-0.188099
ABT1	0.974991	-0.0360984	2.5173	0.826216	1.29876	0.199457	-1.45461	-0.0346267	-0.0821679	1.39686
SMARCC1	1.55995	-0.0360984	2.5173	1.41118	0.0186526	-1.12247	-1.45461	-0.449664	-0.0821679	1.39686
CCDC57	-0.440046	-0.0360984	2.5173	0.411179	-1.2862	0.877529	1.86731	-0.449664	-0.0821679	1.39686
FCGRT	-0.270121	0.326472	2.5173	-0.149536	-0.800775	1.04745	-2.13269	-0.587168	0.917832	0.396864
SLC25A21	-1.02501	1.54886	2.5173	-0.173784	-0.286202	-0.122471	0.867313	-0.449664	0.917832	1.39686
RHEX	1.55995	2.28583	2.5173	-0.173784	1.29876	-0.537509	-1.24816	0.550336	0.917832	1.39686
ZBTB10	0.144916	0.963902	2.5173	0.148144	0.829275	-1.12247	1.86731	-0.828176	-0.0821679	-0.188099
ATP6V1H	-1.34694	-0.0360984	2.5173	0.356731	-0.745634	0.462491	1.45228	0.0357627	-0.66713	1.39686
SF3B5	-2.02501	0.963902	2.5173	0.647246	0.0357261	1.46249	-1.26197	-0.0346267	0.502795	0.396864
LSM4	0.559954	0.548864	2.5173	-0.371723	0.29876	1.07916	-0.848894	-1.03463	0.917832	-0.188099
ZSWIM4	-0.880619	-0.398669	2.5173	0.411179	-1.60813	0.462491	-0.717649	-1.61959	-1.4041	0.396864
SCNN1A	-0.357584	1.13383	2.5173	1.41118	-0.286202	-0.122471	0.867313	0.965373	-0.0821679	0.396864
CREBL2	-1.02501	-1.62106	2.5173	-0.173784	1.03573	0.877529	-0.454615	-0.449664	0.917832	0.396864
GNL2	-0.440046	0.378939	2.5173	1.56318	0.93619	1.19946	-2.59212	0.550336	-1.08217	1.39686
AKIRIN1	-0.838595	1.13383	2.5173	0.700685	0.161257	0.462491	-1.71765	-0.18663	0.917832	0.396864
GPKOW	-1.02501	-0.0360984	2.5173	0.504288	0.713798	-0.122471	-1.00716	-1.77159	0.917832	1.39686
ANKRD28	1.14492	-0.621061	2.5173	-0.111048	-0.286202	-0.122471	-0.132687	1.55034	-1.08217	0.396864
SMURF1	-0.855084	-0.0360984	2.3653	0.032667	-0.286202	0.462491	1.86731	-0.18663	-0.66713	-0.603136
SSR2	-0.288043	0.548864	2.3653	0.241254	-0.0346632	0.861041	-2.04415	1.1353	-0.66713	0.0749356
TIAM1	-0.440046	-2.35803	2.3653	-0.173784	-0.130083	0.462491	-0.132687	-0.18663	-0.404096	0.396864
CCL1	0.559954	-0.0360984	0.195374	4.5811	1.7138	-1.12247	0.179904	0.550336	0.917832	1.39686
CHCHD10	1.55995	-0.0360984	0.195374	4.07414	2.03573	2.04745	0.867313	0.550336	0.917832	1.39686
IFITM5	0.559954	1.54886	0.195374	3.73311	-0.286202	-1.12247	-1.59212	0.550336	0.917832	1.39686
NIT1	0.559954	-0.0360984	-0.804626	3.41118	-0.286202	-0.122471	-0.717649	1.55034	0.917832	1.39686
TOMT	-1.10631	-0.214436	-0.40729	3.28565	0.713798	2.04745	1.86731	-0.686703	-2.98906	-1.1881
REPS1	-1.02501	1.54886	-0.804626	3.28565	0.0357261	1.19946	-0.132687	0.550336	-0.0821679	1.39686
WDR3	-0.440046	0.963902	-0.804626	3.28565	0.29876	-0.122471	-1.13269	1.55034	0.917832	0.396864
CTSW	0.559954	-0.0360984	-0.804626	3.14814	0.713798	2.57797	-0.256675	0.550336	0.917832	1.39686
ZNF507	-0.812015	-0.488611	-0.737511	3.14814	0.713798	-0.122471	-1.71765	-0.729772	-0.0821679	1.39686
PLAC8A	-0.609971	-0.0360984	-1.02702	3.14814	-0.286202	-0.122471	-0.717649	0.550336	0.917832	1.39686
MMS19	1.55995	-0.0360984	0.195374	2.99614	0.128835	-0.537509	-2.45461	1.55034	0.917832	1.39686
TNFSF4	0.559954	0.963902	1.19537	2.99614	0.550299	1.19946	-0.635187	-0.449664	-0.0821679	1.39686
MED16	0.559954	-1.0361	0.195374	2.99614	-0.286202	-1.12247	-0.717649	-0.449664	0.917832	1.39686
OTUD7B	-1.55552	-0.451136	0.195374	2.99614	-0.286202	-2.12247	0.867313	1.55034	-0.0821679	1.39686
WDTC1	-0.693803	-1.77306	0.873446	2.99614	0.713798	-0.122471	-0.132687	0.550336	0.33287	-0.925064
AP4M1	-1.02501	-1.0361	1.19537	2.82622	0.29876	0.877529	-0.132687	-0.449664	0.917832	1.39686
SEPTIN1	0.559954	0.963902	0.195374	2.82622	0.713798	1.87753	-1.78476	0.550336	0.917832	0.396864
KCTD2	0.559954	-0.0360984	0.195374	2.82622	0.713798	-0.122471	0.867313	0.550336	0.917832	0.396864
MNT	-1.52751	0.28583	0.282837	2.82622	1.7138	1.68488	-0.132687	0.135298	-0.66713	-0.603136
TTLL5	0.559954	-1.0361	1.19537	2.82622	-1.2862	-1.12247	-0.132687	0.550336	0.917832	0.396864
CCKAR	0.974991	1.77126	1.6808	2.82622	0.713798	-0.122471	-0.132687	0.550336	-0.0821679	1.39686
SPSB2	-1.02501	-0.0360984	0.195374	2.82622	2.03573	-0.122471	0.867313	-1.03463	0.917832	1.39686
MGST1	-1.02501	-0.0360984	0.195374	2.82622	-0.70124	0.684884	-0.132687	0.550336	0.917832	0.396864
SMIM11	0.559954	-0.0360984	1.19537	2.82622	0.713798	1.68488	-0.547724	0.550336	0.917832	1.39686
SLC16A12	-0.761974	0.0825461	0.247842	2.63357	1.7138	-0.385506	1.45228	-0.449664	-1.08217	-0.925064
NADSYN1	0.559954	0.963902	1.19537	2.63357	-0.286202	-0.122471	-0.132687	0.550336	0.917832	1.39686
DDX42	0.559954	0.963902	0.195374	2.63357	1.29876	-0.122471	1.86731	0.550336	-0.0821679	0.396864
UBE3B	0.559954	0.963902	-1.80463	2.63357	1.29876	-0.122471	-0.132687	0.550336	-0.0821679	0.396864
NUSAP1	-0.899478	0.963902	0.780337	2.63357	1.03573	0.462491	2.45228	-0.619589	-0.889523	-2.92506
KANK1	0.559954	-0.0360984	0.195374	2.63357	-0.286202	-1.12247	0.867313	0.550336	0.917832	1.39686
ERCC6L2	0.559954	0.963902	0.195374	2.63357	-0.0231676	-1.12247	1.45228	0.550336	0.917832	1.39686
DCK	-0.0250086	0.700867	-0.611981	2.63357	-0.286202	-0.122471	0.867313	-0.449664	0.917832	1.39686
BCOR	-0.761974	-0.0360984	0.195374	2.63357	-0.286202	0.462491	-1.45461	-0.449664	0.917832	1.39686
CLEC6A	1.55995	-0.0360984	1.19537	2.42613	-2.50859	0.462491	0.867313	0.550336	-0.66713	1.39686
USP31	0.559954	-0.0360984	0.195374	2.41118	-0.286202	-0.122471	0.867313	0.550336	0.917832	0.396864
RNF151	0.711957	1.34241	0.680801	2.41118	-1.2862	1.46249	1.45228	-0.0346267	0.917832	-1.1881
MGP	0.559954	-0.0360984	0.195374	-0.173784	5.14006	-1.12247	0.867313	0.550336	0.917832	1.39686
CD101	0.069815	0.263983	0.341225	1.94169	3.96173	1.83173	-0.547724	-0.208656	-1.13279	-0.477605
PPM1H	-0.185232	0.172301	0.0453489	0.87061	3.80126	2.33696	-0.132687	-0.062641	-2.43972	-2.60314
CCL2	0.559954	2.48175	1.03188	0.175837	3.7138	2.46249	-0.132687	-0.165871	-1.31921	-2.60314
MT2A	1.08237	2.15566	1.59625	1.09534	3.52906	2.71883	0.381887	1.02724	-0.411116	-1.8358
PRKCH	-0.210743	0.479571	-0.0231606	0.861406	3.52115	0.622956	-1.03958	0.345017	-1.14445	-3.30358
HES1	0.547463	1.05842	1.55578	1.48333	3.52115	3.65889	0.604279	0.529775	-0.050459	-3.00686
CXCL2	-1.19603	-0.629016	-0.822344	-0.458229	3.46274	0.369382	-0.469721	-1.12871	-0.759053	-1.8903
PMCH	0.559954	-0.0360984	0.195374	-0.173784	3.29876	-1.12247	-0.132687	0.550336	0.917832	1.39686
LEKR1	-0.751754	0.019184	-0.0390909	0.167253	3.29876	-0.344864	-0.132687	-0.784083	-0.0821679	-1.77306
TNFRSF18	0.559954	-2.62106	0.195374	-0.235184	3.17323	2.46249	-0.596087	-1.03463	0.33287	1.39686
PLXNA2	-0.479574	-0.0588185	0.0951469	0.719301	3.17323	1.68488	0.867313	-0.18663	-1.98906	-0.188099
CXCL8	-0.412645	0.0406153	-0.290999	0.35946	3.17323	1.1632	0.473035	-0.404898	-0.235569	-2.05951
RFNG	-1.02501	-0.0360984	1.19537	0.633571	3.03573	0.462491	1.86731	0.550336	0.917832	1.39686
RUBCNL	-0.511066	0.263462	0.0656065	0.8493	3.03573	1.52138	1.45228	0.263455	-1.70666	-2.22763
NDRG1	-1.1281	1.01453	1.02545	-0.240898	2.88372	1.04745	-0.717649	0.158018	-2.19765	-4.27556
MINDY3	-0.440046	-1.0361	-0.389588	0.295701	2.88372	-0.537509	-0.132687	1.55034	0.917832	1.39686
SDC4	-0.721817	0.318997	-0.18929	-0.18684	2.88372	1.68488	-1.45461	-0.840124	-0.497205	-3.21785
HEXA	-0.758317	-0.123561	-0.501234	0.957461	2.88372	-0.204933	-2.13269	-0.902837	-1.21967	-1.60314
SSBP3	1.55995	-0.0360984	1.19537	-0.173784	2.88372	0.462491	0.867313	0.550336	0.917832	0.396864
RNF25	0.559954	-0.0360984	-1.38959	0.411179	2.88372	-0.122471	0.130348	-0.449664	0.917832	1.39686
C2H2orf76	-0.440046	1.54886	0.195374	2.41118	2.88372	1.46249	0.452276	0.550336	0.917832	1.39686
ARL11	-0.608404	0.0679821	-0.212084	0.403273	2.85676	0.657139	0.151106	-0.829749	-1.68624	-5.01253
SENP7	-1.44005	-0.451136	-0.0941323	0.241254	2.80126	0.964992	-1.38061	-0.449664	-0.66713	-0.603136
GRO1	-1.09712	-0.419084	-0.667685	-0.487837	2.77927	0.936422	-0.224945	-1.1672	-0.708898	-2.70747
FMNL3	-0.501856	0.221289	0.184727	0.725287	2.74942	1.75795	-0.573259	-0.444147	-1.75202	-2.94553
SUSD6	-0.234577	0.371707	0.7435	1.19545	2.7138	1.87753	0.282351	-0.0797145	-0.66713	-2.41049
THOC1	0.559954	-0.0360984	0.195374	-0.173784	2.7138	-1.12247	0.867313	0.550336	0.917832	1.39686
NOS2	1.29692	1.18629	0.388019	-0.26214	2.7138	0.877529	1.86731	0.965373	0.110477	-1.1881
C16H1orf53	0.559954	-0.0360984	0.195374	0.241254	2.7138	1.68488	-0.132687	0.550336	-1.08217	1.39686
SLC24A3	-0.383463	-0.721225	-0.297022	0.913679	2.7138	1.04745	0.282351	0.550336	-0.274813	-2.51003
H2AX	-0.288043	-1.62106	0.610412	0.241254	2.7138	0.462491	-1.45461	-1.1501	1.50279	-0.925064
SIK2	-0.880619	0.548864	-0.219663	0.489181	2.7138	1.19946	0.867313	-0.227272	0.917832	-0.603136
LIG4	0.197384	-0.358027	-0.389588	-0.91075	2.7138	-2.70743	-0.717649	-0.672057	-0.66713	0.396864
PPM1A	0.144916	1.54886	-0.804626	0.674213	2.7138	1.19946	-1.30261	0.550336	0.917832	-0.603136
POLR2L	1.14492	1.83837	-0.290052	1.32098	1.28365	4.8999	0.452276	1.87226	-2.66713	1.39686
RPS17	-0.440046	-0.0360984	-1.54159	0.650645	0.644089	4.71042	-0.290228	-0.449664	-0.0821679	0.396864
LSM8	-0.440046	-1.0361	1.19537	0.783147	1.2163	4.46249	-1.28469	-0.449664	0.33287	1.39686
TXNIP	-0.314515	-0.299133	-0.598175	0.603824	0.128835	4.23508	-2.38061	-0.257019	-0.497205	-0.603136
EIF3M	-0.0250086	-0.621061	1.19537	-0.12798	0.0439466	3.96499	-0.795652	1.1353	0.917832	1.39686
MKNK2	0.407951	1.2493	0.860955	1.17414	1.90644	3.96499	-0.355079	0.819522	-2.51957	-2.76157
SNRPB2	0.559954	2.28583	0.610412	1.29188	0.611918	3.87753	-1.22015	-0.0346267	1.91783	1.39686
APOBEC3H	-0.0250086	0.963902	1.19537	0.148144	-0.208199	3.83173	-1.525	-0.0346267	0.917832	-0.188099
H3C6	0.100522	0.963902	0.725889	2.14814	1.82928	3.68488	0.282351	0.550336	-1.5416	-4.4735
FAM32A	-0.70308	-0.688175	-0.582233	0.424118	0.450764	3.68488	-1.94004	-1.44966	0.595904	0.396864
DEK	0.559954	1.28583	1.19537	0.0892505	0.611918	3.63242	-0.573259	2.1353	-1.08217	1.39686
SRSF7	-0.288043	1.28583	1.19537	0.328716	0.317869	3.63242	-1.45461	-1.60167	-0.0821679	-1.30358
PA2G4	-0.440046	-0.0360984	0.195374	0.0799727	0.47279	3.63242	-0.0257713	2.1353	1.91783	1.39686
BIRC3	-0.813504	-0.0700458	-0.956629	-0.222694	0.228371	3.57797	-1.65625	-0.676733	0.0109415	-1.6906
GPX4	0.337561	0.378939	0.00272927	0.0950329	0.386988	3.57797	-0.48061	0.187766	0.654798	0.396864
GNG5	-0.0250086	0.760368	0.812046	0.679112	0.673156	3.57797	-1.47149	-0.49697	0.23976	-1.77306
SEC61G	0.360645	1.11918	0.162207	1.43849	1.50087	3.48239	0.362841	-0.0597176	-1.08217	0.0749356
PDCD4	-0.177012	-0.0360984	1.19537	1.24125	-0.170725	3.46249	-1.38061	-0.449664	-0.0821679	1.39686
POLR2I	-1.02501	1.54886	-0.541591	0.176713	0.845043	3.46249	-0.220149	0.550336	0.917832	0.396864
ELOC	-1.17701	1.22694	0.00272927	0.35823	0.698691	3.46249	-0.717649	-0.257019	-0.0821679	-0.188099
TMEM256	1.36731	1.13383	0.610412	0.713207	1.08219	3.44231	-0.64726	0.965373	-0.497205	-1.1881
RPS15A	1.55995	1.37894	0.887252	1.53614	1.67916	3.43392	0.0547721	0.912906	-0.330095	-1.77306
LFNG	-1.00483	0.470862	0.960909	-0.173784	1.29876	3.40109	-1.30261	-1.30052	-1.72602	-4.41049
DNPH1	2.14492	0.963902	-1.12655	-0.173784	-0.492653	3.40109	-1.05869	0.550336	0.917832	1.39686
RIPOR2	-0.387579	0.253408	0.269375	0.996141	0.29876	3.40109	-2.30261	-0.537127	-0.66713	-0.925064
S100A13	1.14492	0.963902	-0.804626	-1.17378	1.7138	3.40109	-0.258217	1.55034	1.50279	1.39686
EIF4G3	-0.396977	0.057011	-0.0608064	1.17199	2.58827	3.36938	-0.132687	1.2728	-0.469191	-1.1881
S100A4	-0.569329	0.911434	1.28284	0.345089	0.323851	3.35558	-0.685659	-0.686703	-0.76024	-0.603136
CCAR1	0.238026	-0.71417	-0.0676601	-0.790455	-0.0382745	3.33696	-1.35508	-0.771592	0.917832	1.39686
UBE2V1	0.559954	-1.0361	1.19537	1.08256	0.0857668	3.33696	-0.882708	1.55034	-2.08217	1.39686
EZH2	-0.4839	-0.249694	-0.461738	0.0255249	0.976832	3.33696	0.452276	-0.752227	-1.74513	-2.22763
H1-5	0.729879	1.32647	1.11291	1.28565	1.7138	3.26985	0.130348	0.171824	-0.956637	-4.24699
GPS2	-0.440046	0.963902	-1.61198	0.777306	0.326775	3.26985	0.364813	0.550336	0.917832	0.396864
CD40	-0.956547	0.33587	1.14957	-0.0594512	-0.409059	-0.204933	3.45228	-0.672057	-0.541599	-2.41049
PACSIN2	-0.662439	-0.451136	0.610412	-0.173784	-0.0105676	0.462491	3.45228	0.550336	-0.0821679	0.396864
BCAS4	-1.76197	-0.621061	1.78034	0.826216	-0.229618	-1.12247	2.86731	1.55034	-1.4041	1.39686
CIPC	0.559954	-0.621061	-2.12655	-0.173784	-0.286202	-0.122471	2.86731	-0.0346267	-0.0821679	1.39686
MAP2K7	0.559954	-0.0360984	1.19537	0.504288	-0.286202	0.877529	2.86731	0.550336	0.917832	1.39686
MCM5	-0.440046	-0.0360984	0.195374	-1.17378	-1.2862	-0.122471	2.86731	0.550336	0.917832	1.39686
CXCR2	-0.520216	0.260433	-0.0994855	1.03772	0.713798	1.41358	2.86731	0.171824	-1.58467	-2.85106
ZNF75A	0.559954	0.963902	-0.804626	-0.173784	-0.286202	-1.12247	2.45228	0.550336	0.917832	1.39686
H2AC10	0.559954	-1.0361	0.195374	0.411179	0.713798	-1.70743	2.45228	0.550336	0.917832	0.396864
KIF15	0.559954	-0.0360984	0.195374	-0.173784	-0.286202	-1.12247	2.45228	0.550336	0.917832	1.39686
EOMES	0.559954	0.963902	0.195374	0.826216	-0.286202	0.199457	2.45228	1.55034	0.917832	1.39686
NPC1	-0.662439	0.156547	-0.755716	-0.315803	0.713798	1.19946	2.45228	-0.0346267	-0.0821679	0.396864
PTPRM	0.559954	-0.0360984	-0.804626	-0.173784	-0.286202	-0.122471	2.45228	-0.449664	0.917832	1.39686
AURKB	0.559954	-0.0360984	0.195374	0.826216	-0.286202	-0.122471	2.45228	0.550336	0.917832	1.39686
LPCAT2	-0.118118	0.226936	0.517302	-0.173784	1.7138	-1.12247	2.45228	-0.771592	-0.0821679	1.39686
CCL17	0.559954	-0.0360984	1.19537	0.826216	1.12884	-1.12247	2.45228	-2.25702	0.917832	1.39686
IGSF23	-0.603657	0.338504	0.29491	0.130222	1.29876	0.50556	2.45228	-0.0860734	-0.698839	-2.1267
EXOC3L2	1.55995	0.700867	0.780337	0.826216	0.713798	-1.12247	2.45228	1.55034	0.917832	-0.188099
ZNF296	-1.2474	-1.0361	-1.38959	1.14814	-1.60813	-0.122471	2.45228	-0.18663	-0.0821679	0.396864
COQ8B	0.559954	0.963902	0.195374	-0.173784	-0.286202	0.877529	2.45228	0.550336	0.917832	1.39686
CDK10	0.559954	-0.0360984	0.195374	-0.173784	0.29876	-1.12247	2.45228	0.550336	0.917832	1.39686
ZNF71	-2.2474	0.548864	0.610412	0.633571	-0.549236	0.877529	2.45228	0.550336	0.917832	1.39686
ZNF784	0.559954	-0.0360984	0.195374	-1.17378	-1.2862	-1.12247	2.45228	0.550336	0.917832	1.39686
MMAB	-0.855084	-1.0361	0.195374	1.41118	-0.286202	1.46249	2.45228	0.550336	-0.0821679	0.396864
C17H4orf46	0.559954	-0.0360984	0.195374	0.826216	-0.871165	-0.122471	2.45228	-0.449664	0.917832	1.39686
NPHP4	0.559954	-0.0360984	0.195374	-0.173784	-0.286202	-1.12247	2.45228	0.550336	0.917832	1.39686
OCSTAMP	-1.08641	-0.540571	-0.454439	0.526656	-1.50859	0.684884	2.45228	-1.77159	-1.3301	-0.603136
ACOD1	-0.662439	0.263462	-0.0847336	-0.600715	0.713798	2.19946	2.45228	-0.206393	-2.66713	-1.41049
CRYL1	-0.0250086	-0.0360984	-1.38959	-1.28926	-0.986642	0.462491	2.45228	0.550336	-0.0821679	0.396864
TUBGCP3	0.559954	-1.62106	-0.804626	-1.17378	0.521153	0.462491	2.45228	0.550336	0.917832	1.39686
MMS22L	1.55995	-0.0360984	0.195374	0.826216	0.29876	-1.12247	2.45228	0.550336	0.917832	1.39686
MRPS5	0.559954	-0.0360984	0.195374	-0.366429	0.521153	-0.122471	2.45228	0.550336	-0.66713	-0.188099
IL1R1	1.55995	0.963902	2.19537	-0.325787	-0.286202	0.462491	2.45228	0.550336	-0.0821679	0.396864
MXD3	0.559954	-0.0360984	0.195374	1.41118	-0.286202	-0.122471	2.45228	0.550336	0.917832	1.39686
LYRM7	0.559954	-0.0360984	0.195374	-0.173784	1.29876	-0.122471	2.45228	0.550336	0.917832	1.39686
ACSL6	-0.128102	-0.0360984	-0.664027	-0.522835	-0.286202	-0.470395	2.45228	-0.729772	-1.58467	0.811901
STOM	-0.270121	-0.41461	0.610412	-0.306234	0.0133583	-0.537509	2.45228	-0.0346267	-0.66713	-0.188099
NR4A3	-0.440046	0.226936	-0.0270181	-1.17378	-1.11628	-0.122471	2.45228	-0.18663	-0.66713	1.39686
BEST1	1.29692	1.54886	0.654806	1.24125	-0.286202	0.877529	-0.132687	3.35769	0.33287	-0.188099
RPS24	1.44448	0.963902	0.458409	1.24706	1.25896	2.43509	-0.656248	3.05284	-0.219671	-1.92506
MARK2	-0.662439	1.9639	-0.804626	-1.17378	0.713798	2.33696	-2.30261	2.87226	0.917832	0.396864
MBNL2	-1.02501	-0.621061	-0.804626	1.24125	1.01336	2.19946	0.604279	2.87226	0.917832	1.39686
PCNX1	-1.44005	-1.0361	-1.38959	-0.0668687	0.111558	0.462491	-1.45461	2.87226	0.917832	-0.188099
PACRG	1.14492	0.449328	0.195374	0.826216	-0.286202	0.462491	0.867313	2.87226	0.917832	1.39686
TBPL1	0.559954	-0.0360984	0.195374	0.285648	0.414238	0.684884	-0.717649	2.87226	0.917832	0.396864
ND4L	-0.0250086	1.54886	0.195374	0.411179	0.876069	2.19946	-0.817185	2.55034	0.33287	0.396864
IL21R	-0.177012	-0.773064	0.780337	0.826216	0.450764	0.684884	-0.717649	2.55034	0.917832	1.39686
SCT	-1.02501	0.963902	0.517302	0.826216	0.713798	0.462491	0.867313	2.55034	-0.0821679	1.39686
FAM118B	0.238026	1.54886	-1.38959	-0.396176	-0.0231676	-0.122471	-0.132687	2.55034	0.917832	1.39686
INPP5F	0.559954	-0.0360984	-0.804626	0.0892505	0.00330461	0.199457	-0.717649	2.55034	0.33287	0.396864
MRPL58	0.559954	-1.62106	1.78034	1.04861	0.146757	1.78442	-1.24816	2.55034	-1.08217	-0.188099
GLTPD2	-0.118118	-0.358027	-2.12655	-0.0699481	-0.0935569	2.81613	-1.02021	2.55034	-1.4041	0.396864
B9D2	-0.440046	1.77126	0.195374	-0.366429	-0.549236	-0.537509	0.867313	2.55034	-1.4041	0.396864
SLC7A6	-0.720154	-0.0360984	1.19537	0.563182	-0.286202	2.04745	-0.132687	2.55034	0.917832	0.396864
SCAMP2	-0.440046	-1.0361	-2.97455	0.0486085	-0.508594	0.199457	-0.0257713	2.55034	-0.0821679	0.396864
DYNLRB1	-0.440046	0.963902	-0.252085	0.638589	0.81066	1.98187	-1.57326	2.55034	-0.0821679	0.0749356
AHCY	-0.440046	1.9639	0.195374	-0.173784	1.52115	-1.12247	-1.94004	2.55034	-1.4041	-0.188099
SERPINE3	0.974991	-0.0360984	0.195374	-0.173784	-0.286202	-1.12247	-0.132687	2.55034	0.917832	0.396864
SASH1	-0.440046	0.963902	0.195374	-0.91075	-0.286202	-1.12247	0.867313	2.55034	-0.0821679	1.39686
GABRB2	0.974991	0.378939	0.780337	0.826216	0.713798	0.462491	0.867313	2.55034	-1.4041	1.39686
LNPEP	-0.288043	0.615978	-0.0525532	0.241254	-0.0451939	0.803528	-2.30261	2.55034	-0.0821679	-0.603136
N4BP2	-0.0250086	-0.0360984	-1.12655	0.447704	-0.116277	0.462491	-0.132687	2.55034	-0.66713	0.396864
BAZ2B	-0.440046	-1.0361	0.365299	1.82622	-0.745634	0.877529	-0.132687	2.55034	1.91783	0.396864
HP1BP3	-1.02501	0.963902	0.195374	-0.360197	0.39187	0.936422	-1.19158	2.55034	-0.66713	0.0749356
ALPL	-0.662439	2.28583	0.195374	-0.758746	-0.286202	-1.12247	0.867313	2.55034	-0.0821679	1.39686
RCAN1	0.559954	-0.0360984	0.195374	0.904219	-0.286202	-1.12247	-0.132687	2.55034	-0.0821679	0.396864
FXYD5	-1.02501	-1.49553	-0.920103	0.173139	1.08303	2.2401	-1.26595	2.35769	-1.66713	-0.188099
ATOX1	0.822988	0.615978	1.78034	0.715513	0.727873	2.19946	-0.00715562	2.2873	-1.25209	-1.60314
ND3	-0.247401	0.548864	0.93234	1.25918	1.47933	2.33696	-0.325332	2.1353	-0.0821679	-0.188099
MRPS17	0.559954	0.963902	-0.804626	0.411179	0.39187	1.46249	-0.132687	2.1353	0.917832	1.39686
CIITA	-0.440046	1.54886	-0.804626	-0.588821	0.961726	0.877529	0.867313	2.1353	0.917832	0.396864
LRWD1	0.559954	1.54886	0.195374	-0.588821	0.713798	0.462491	0.545385	2.1353	1.91783	1.39686
KDM8	-1.76197	0.548864	1.19537	0.311643	1.03573	-0.122471	1.86731	2.1353	0.917832	1.39686
GTF2I	-0.440046	1.54886	-0.804626	-0.436818	-0.411733	1.87753	-1.94004	2.1353	0.917832	1.39686
CDR2	0.559954	-1.84345	-1.38959	-0.173784	-0.286202	-0.122471	0.867313	2.1353	-1.08217	1.39686
PSD3	-0.440046	-0.0360984	0.780337	-0.029394	0.450764	-0.122471	0.867313	2.1353	-0.0821679	0.396864
MARCHF8	-0.177012	0.700867	0.195374	2.14814	0.883723	0.877529	-0.132687	2.1353	0.917832	-0.603136
RNF8	-1.76197	-0.451136	0.780337	-0.758746	0.128835	1.19946	-0.27019	1.55034	2.91783	0.396864
HSCB	0.559954	-0.0360984	-0.804626	1.48918	1.58827	0.462491	0.0599586	0.550336	2.91783	-0.188099
RABGAP1L	-1.11812	0.700867	-0.126554	0.222145	-0.70124	0.648047	-0.848894	-1.12774	2.91783	-0.925064
FXYD6	-0.440046	-1.0361	1.19537	1.82622	0.109099	1.68488	-1.83313	1.55034	2.91783	1.39686
ARRDC2	-1.31452	0.963902	-1.38959	-0.00385891	0.713798	0.877529	0.130348	-0.0870941	2.91783	-1.77306
DNAJC13	-1.02501	1.13383	0.654806	0.174139	0.228371	1.38003	-1.45461	-0.0346267	2.91783	0.396864
NSMCE1	-0.217654	0.186294	-0.804626	0.241254	0.263137	1.87753	-0.395721	-0.449664	2.50279	0.396864
AIMP2	-1.02501	-0.0360984	-0.804626	-0.048253	-0.800775	1.33696	-0.547724	0.550336	2.50279	0.396864
EIF4H	-1.76197	0.700867	-0.804626	-0.0694472	-0.170725	1.46249	-1.54772	1.87226	2.50279	0.396864
TM2D2	0.559954	0.963902	0.195374	-0.884277	-0.401679	1.19946	-1.03958	1.55034	2.50279	1.39686
CASP7	-1.36605	-0.483557	-0.352113	1.14814	1.29876	3.26985	-0.833126	0.550336	2.50279	-0.188099
MCUR1	0.559954	0.963902	0.195374	0.411179	2.03573	-1.12247	0.867313	0.550336	2.50279	0.396864
EIF4E3	1.55995	-0.451136	0.458409	0.366784	0.713798	1.19946	-0.454615	-0.449664	2.50279	-0.603136
GNG8	1.55995	-0.0360984	-0.804626	-0.173784	2.12884	-0.122471	-0.132687	-0.449664	2.50279	1.39686
CYB5B	0.559954	-0.0360984	0.780337	0.165018	-0.286202	0.816128	-0.076103	-0.0346267	2.50279	-0.188099
ZFHX3	-1.02501	-2.0361	-0.219663	-0.704299	-0.286202	-1.12247	0.867313	-0.0346267	2.50279	1.39686
SYNE3	-0.103011	0.156547	-0.219663	0.311643	0.29876	-0.122471	-0.132687	1.87226	2.50279	1.39686
MFGE8	-1.02501	-0.0360984	-0.804626	0.826216	-0.0935569	0.877529	0.452276	0.550336	2.50279	1.39686
ACOT7	-1.28804	-1.35803	-0.389588	-0.173784	-0.286202	1.46249	-0.940041	-2.03463	2.50279	-0.188099
CYC1	-1.02501	0.548864	1.78034	0.0188612	-0.189987	0.392102	-0.547724	-1.44966	2.50279	-0.188099
RALGAPA2	-2.2474	-0.0360984	-0.389588	-0.1172	-1.2862	-1.12247	-0.547724	-0.449664	2.50279	1.39686
CWC15	-0.0250086	-1.0361	0.195374	-0.758746	0.39187	0.784419	-1.24816	0.965373	2.50279	1.39686
VPS36	0.559954	-0.0360984	1.19537	0.0606813	0.228371	0.462491	-0.717649	0.550336	2.50279	1.39686
STK24	-0.761974	-0.0360984	0.195374	0.148144	0.161257	-1.53751	-1.45461	0.550336	2.50279	-0.188099
EMC4	1.55995	-1.62106	0.195374	0.228315	0.351228	-0.122471	-0.810758	1.55034	2.50279	1.39686
ATP6V1D	0.472491	0.423333	-0.389588	0.218534	-0.125737	1.46249	-0.511198	-1.44966	2.50279	-0.603136
PNISR	-1.07231	-0.143014	-1.27856	0.79707	-0.0451939	0.643064	-0.980683	-0.0346267	2.50279	-0.188099
MPV17	-1.44005	-1.0361	0.195374	-0.0217808	0.507347	0.993006	-0.795652	0.550336	2.50279	-0.188099
NAGK	-1.02501	-0.0360984	0.195374	0.826216	0.39187	-0.537509	-0.717649	-0.449664	2.50279	0.396864
PDIA6	-2.60997	0.478475	-0.482698	-0.334249	-0.470627	1.46249	-0.848894	-0.771592	2.50279	0.396864
ANGPTL4	1.55995	-0.0360984	0.195374	0.134338	-0.800775	-0.122471	-0.132687	0.550336	2.50279	1.39686
SAP30L	-1.17701	-0.621061	0.195374	0.241254	0.29876	-0.122471	-1.13269	0.550336	2.50279	0.396864
CD14	-0.0250086	1.77126	-1.9201	-0.387652	1.29876	-2.70743	-0.132687	1.35769	2.50279	1.39686
SMC5	0.559954	-1.0361	0.195374	0.174139	0.39187	0.199457	-1.30261	0.550336	2.50279	1.39686
LUC7L2	-0.0250086	-0.0360984	2.19537	0.115723	0.874263	1.87753	0.282351	1.55034	2.50279	1.39686
GLIPR1	-0.963608	-1.1736	-0.300583	0.563182	0.713798	0.877529	-2.94004	1.55034	2.50279	0.396864
TSACC	0.559954	0.963902	0.195374	-0.173784	-0.286202	0.462491	0.867313	0.550336	2.50279	1.39686
HSPA6	-0.440046	-0.0360984	1.78034	0.826216	-0.286202	-0.537509	0.867313	0.550336	2.50279	1.39686
CWC22	0.399489	0.0310158	0.265764	1.30015	-0.0231676	0.292566	0.867313	1.00977	2.50279	0.396864
XKR8	-0.217654	-0.188102	0.573886	0.411179	-1.2862	1.19946	0.867313	-0.449664	2.50279	1.39686
TIMP1	-0.440046	-0.621061	0.195374	0.642504	0.976832	1.46249	-0.784763	0.550336	2.50279	1.39686
PIK3CB	0.559954	-1.0361	1.19537	0.349778	0.244313	1.19946	0.867313	-0.449664	0.917832	3.39686
MAP2K4	0.881882	-0.843453	-0.541591	0.204728	-0.70124	0.684884	0.867313	-1.03463	-1.08217	2.98183
ARHGAP17	-1.44005	-0.621061	-1.80463	-0.173784	-1.17929	1.19946	-1.45461	-0.449664	0.917832	2.39686
PRKRIP1	-1.02501	-0.0360984	0.195374	0.411179	0.713798	1.68488	-0.132687	1.55034	0.917832	2.39686
STOX2	0.559954	-0.0360984	1.19537	-0.173784	-0.286202	-1.12247	0.867313	0.550336	0.917832	2.39686
FERMT3	-0.440046	0.963902	1.19537	-0.220326	-0.160671	1.46249	-1.54772	0.550336	-0.0821679	2.39686
ZRANB1	-0.57755	0.641973	0.780337	-1.34371	-0.286202	-0.707434	1.45228	0.135298	-0.66713	2.39686
ATP5MK	1.55995	1.83837	-0.0270181	1.59377	1.4461	2.57797	0.282351	1.55034	-0.956637	2.39686
BBIP1	0.238026	-0.621061	-1.38959	0.241254	-1.60813	-0.122471	0.282351	-1.77159	0.917832	2.39686
LIMD1	-0.440046	0.963902	0.195374	-1.17378	-0.286202	-2.12247	0.867313	-0.449664	0.917832	2.39686
PODXL2	-0.440046	-0.0360984	0.195374	-0.173784	-2.60813	-1.12247	0.867313	0.550336	0.917832	2.39686
ALPK2	-0.440046	-0.0360984	-0.804626	-0.173784	-0.286202	-1.12247	-0.132687	0.550336	0.917832	2.39686
FAM171A2	-0.440046	-0.0360984	1.19537	-0.173784	-0.286202	-1.12247	0.867313	0.550336	0.917832	2.39686
METTL23	-1.02501	-0.0360984	-0.804626	0.411179	-0.286202	-1.12247	-1.45461	1.55034	0.917832	2.39686
PRPSAP2	1.55995	-1.20602	-0.389588	1.56318	1.03573	-0.122471	0.282351	0.550336	-0.0821679	2.39686
TMEM88	-0.177012	0.378939	0.195374	1.41118	-0.286202	-1.12247	0.867313	0.135298	0.917832	2.39686
RPL23A	1.55995	1.28583	0.195374	1.56318	0.475638	2.19946	-0.656248	1.55034	0.917832	2.39686
EMC6	-0.118118	0.700867	-0.219663	0.0188612	0.332708	1.54049	-0.869652	-0.909096	0.180867	2.39686
ABCA6	0.144916	-2.35803	0.195374	-1.17378	0.713798	-0.122471	0.867313	0.550336	0.917832	2.39686
AKTIP	2.14492	0.963902	0.195374	2.99614	-0.70124	0.877529	0.282351	0.550336	0.917832	2.39686
NECTIN2	0.325489	0.133827	-0.804626	-0.251786	-0.179287	-2.12247	-0.132687	0.135298	-0.66713	2.39686
ACTN4	0.407951	-0.49553	-0.482698	0.633571	0.29876	-0.385506	-1.61811	0.965373	-0.66713	2.39686
HSPB6	0.559954	-0.0360984	0.195374	-0.173784	-0.286202	-1.12247	0.867313	0.550336	0.917832	2.39686
RDH13	-0.440046	-1.0361	-0.264057	0.826216	-0.286202	-1.12247	0.867313	0.550336	0.917832	2.39686
TJP1	0.559954	-0.0360984	-0.804626	-1.17378	-0.286202	-0.537509	-0.132687	0.550336	0.917832	2.39686
CCDC85C	0.559954	-0.0360984	0.195374	-0.173784	-0.286202	-1.12247	0.867313	0.550336	0.917832	2.39686
NUP155	-0.333131	1.18629	1.78034	0.285648	1.88372	-0.122471	0.867313	1.03576	-0.0821679	2.39686
SFI1	-0.440046	-0.0360984	1.19537	-0.173784	-1.2862	0.877529	-0.132687	0.550336	0.917832	2.39686
SPMIP2	-1.76197	-0.621061	-2.12655	-1.17378	-0.286202	-1.12247	0.867313	0.550336	0.917832	2.39686
KDM5B	0.559954	-0.0360984	-1.38959	0.563182	-0.00609409	0.462491	0.452276	-0.0346267	-0.66713	2.39686
CHML	0.711957	-0.299133	0.458409	0.148144	0.521153	-0.122471	0.452276	-0.18663	-1.08217	2.39686
PPFIA4	0.559954	-0.0360984	-0.804626	0.826216	-0.286202	-1.12247	0.867313	0.550336	0.917832	2.39686
ZC3H3	0.559954	-0.0360984	-1.38959	0.241254	-0.286202	-0.122471	1.86731	-0.449664	0.917832	2.39686
FAM83H	0.559954	-0.0360984	0.195374	0.826216	-0.286202	-0.122471	0.867313	0.550336	0.917832	2.39686
SPAG1	-1.44005	-0.0360984	-1.61198	0.504288	-0.286202	-2.12247	-0.717649	0.550336	0.917832	2.39686
RIN2	0.559954	1.54886	0.195374	0.0892505	-0.0231676	0.462491	0.604279	-0.449664	0.917832	2.39686
PIGU	-1.02501	0.548864	-1.38959	-0.436818	0.450764	-1.12247	-0.132687	0.550336	-0.0821679	2.39686
PRPF6	-0.0921228	-0.0360984	0.725889	1.06722	0.713798	-0.800543	-0.869652	-1.44966	0.502795	2.39686
LARP4B	1.14492	0.378939	0.417767	-0.758746	-0.286202	-1.12247	-0.132687	-0.449664	-0.404096	2.39686
PLXDC2	0.559954	0.963902	1.78034	-1.02178	-2.02317	-0.122471	0.867313	0.965373	-0.0821679	2.39686
TIMM10	-1.44005	-0.621061	0.780337	1.11162	0.479333	2.96499	-0.412794	0.550336	0.917832	2.39686
ZPR1	-0.761974	0.548864	0.195374	-0.396176	-0.286202	0.877529	-0.132687	-0.864702	-0.0821679	2.39686
[truncated: 61 more columns]

## Sheet: GO enriched genes and terms
Cluster ID	GO processes	LogP	Enrichment	Z-score	Gene Hits
1	nucleotide metabolic process	-2.34525	5.92664	4.08545	ATP5ME|PMVK|PARK7|IDO2
1	alcohol metabolic process	-2.07717	7.18036	4.01895	FDFT1|PMVK|PARK7
1	negative regulation of protein phosphorylation	-2.20451	7.99183	4.30726	CDKN1C|PARK7|MICAL1
1	inflammatory response	-2.1962	5.3739	3.81251	TMEM258|TSPAN2|PARK7|TNIP3
2	nucleotide biosynthetic process	-4.4	13	7.5	ATP5MC3|GUK1|NDUFB8|NDUFC1|PPCDC
2	Signaling by ROBO receptors	-3.5	13	6.6	PSMA1|RPL6|RPS29|NCK2
2	mitochondrial respiratory chain complex assembly	-3.4	20	7.4	NDUFB8|NDUFC1|COX17
2	Cell Cycle	-3.3	6	5	ATRX|PSMA1|NCAPD2|CHMP2A|NCAPG2|TEN1
2	macroautophagy	-2.4	9.8	4.9	VPS41|CHMP2A|ZNRF2
2	negative regulation of protein phosphorylation	-2.1	7.1	4	MEN1|NCK2|DBNDD2
3	localization within membrane	-3.8	7.4	5.8	SRP19|SSR2|TIAM1|WDR83OS|SMURF1|SNX27
3	cellular response to nitrogen compound	-3.7	7.1	5.7	CASP3|INSIG1|RGS10|RPS6KB1|SCNN1A|SMARCC1
3	Metabolism of RNA	-3.2	5.7	4.9	RPL21|SMG7|LSM4|GPKOW|TEX10|SF3B5
3	regulation of viral process	-2.7	12	5.6	P4HB|BANF1|LARP7
3	mRNA metabolic process	-2.6	5.4	4.3	SMG7|LSM4|GPKOW|LARP7|SF3B5
3	nucleocytoplasmic transport	-2.2	8.3	4.4	MMP12|SMG7|SMURF1
4	proteolysis involved in protein catabolic process	-3.3	7.3	5.3	CTSW|KCTD2|OTUD7B|SPSB2|UBE3B
4	protein ubiquitination	-2.3	5.7	4	WDTC1|SPSB2|UBE3B|RNF151
5	Macrophage stimulating protein MSP signaling	-6.9	43	14	CXCL1|CXCL2|CXCL8|CCL2|NDRG1
5	cellular response to cytokine stimulus	-6	10	8.1	CXCL1|CXCL2|HES1|CXCL8|MT2A|NOS2|CCL2|TNFRSF18
5	granulocyte chemotaxis	-5.7	45	13	CXCL1|CXCL2|CXCL8|CCL2
5	leukocyte chemotaxis	-4.7	25	9.7	CXCL1|CXCL2|CXCL8|CCL2
5	cellular response to tumor necrosis factor	-4.6	24	9.3	HES1|CXCL8|CCL2|TNFRSF18
5	positive regulation of cell development	-3.9	10	6.4	HES1|LIG4|PLXNA2|PRKCH|CD101
5	regulation of T cell activation	-2.1	7.1	4	HES1|CCL2|SDC4
6	Metabolism of RNA	-8.5	13	10	POLR2I|POLR2L|RPS15A|RPS17|SRSF7|SNRPB2|FAM32A|LSM8|CCAR1|APOBEC3H
6	Activation of HOX genes during differentiation	-5	30	11	EZH2|POLR2I|POLR2L|H3C6
6	Influenza Viral RNA Transcription and Replication	-4.8	27	10	POLR2I|POLR2L|RPS15A|RPS17
6	Cytokine Signaling in Immune system	-3.7	7	5.6	BIRC3|ELOC|UBE2V1|H3C6|EIF4G3|PDCD4
6	regulation of canonical NF-kappaB signal transduction	-3.6	13	6.6	BIRC3|S100A4|S100A13|UBE2V1
6	leukocyte activation	-2.4	6.1	4.2	EZH2|GPS2|LFNG|S100A13
6	Class I MHC mediated antigen processing & presentation	-2.1	7.2	4	ELOC|UBE2V1|SEC61G
7	cellular response to interleukin-1	-5.6	43	13	CD40|IL1R1|MAP2K7|ACOD1
7	response to tumor necrosis factor	-4.1	18	8	CD40|MAP2K7|OCSTAMP|ACOD1
7	inflammatory response	-3.2	7.1	5.2	CD40|IL1R1|CXCR2|CCL17|ACOD1
7	positive regulation of immune effector process	-2.4	9.4	4.8	CD40|IL1R1|NR4A3
7	Cell Cycle, Mitotic	-2.3	5.8	4	H2AX|MCM5|AURKB|TUBGCP3
7	leukocyte activation	-2.2	5.4	3.8	CD40|CXCR2|NR4A3|EOMES
8	nucleoside triphosphate biosynthetic process	-3.4	21	7.7	ND3|ND4L|TBPL1
8	Retrograde endocannabinoid signaling	-3	16	6.4	GABRB2|ND3|ND4L
8	protein polyubiquitination	-2.4	9	4.7	LNPEP|SASH1|MARCHF8
8	Translation	-2.2	8	4.3	MRPL58|RPS24|MRPS17
9	execution phase of apoptosis	-4.3	42	11	CASP7|STK24|XKR8
9	endosome organization	-3.6	24	8.1	DNAJC13|VPS36|ATP6V1D
9	Post-translational protein phosphorylation	-3.4	21	7.5	MFGE8|TIMP1|PDIA6
9	endocytosis	-3.2	7.4	5.3	CD14|MFGE8|RABGAP1L|DNAJC13|XKR8
9	regulation of DNA metabolic process	-2.3	5.8	4	MPV17|RNF8|SMC5|NSMCE1
9	mRNA splicing, via spliceosome	-2.2	8.1	4.3	CWC15|LUC7L2|CWC22
10	PID NEPHRIN NEPH1 PATHWAY	-4.96678	69.9009	14.2909	PIK3CB|MAP2K4|TJP1
10	positive regulation of cell migration	-3.79656	7.28379	5.76386	ACTN4|PIK3CB|TJP1|RIN2|FERMT3|FAM83H
10	protein localization to membrane	-3.33823	7.70053	5.44516	NUP155|TIMM10|EMC6|TMEM88|BBIP1
10	nucleus organization	-2.9702	14.9443	6.26692	NECTIN2|ZPR1|NUP155
10	regulation of Wnt signaling pathway	-2.89253	8.42343	5.14817	LIMD1|ZRANB1|TMEM88|ALPK2
10	RNA localization	-2.70817	12.1057	5.5487	NUP155|ZC3H3|PRPF6
10	mRNA processing	-2.33732	5.90846	4.07437	ZPR1|ZC3H3|PRPF6|PRKRIP1

## Sheet: Cytokines
GeneID	Monocytes -subset 1	Monocytes -subset 2	Monocytes -subset 3	Luminal cells -subset 1	Luminal cells -subset 2	Luminal cells -subset 3	Macrophages	Dendritic cells	T-cells -subset 2	T-cells -subset 1
CSF2	1.23803	0.771256	0.93234	-0.257019	0.432405	1.39686	-0.411569	2.29876	-0.170161	2.12546
IFNG	0.559954	-0.0360984	0.195374	0.550336	0.917832	1.39686	1.82622	0.713798	1.05996	0.462491
IFNGR1	-0.143914	-0.195577	-0.211928	0.520588	-1.08217	-2.1881	0.665154	0.270191	-1.83313	1.12546
IFNGR2	-1.3214	0.0310158	-0.532546	-0.449664	-0.252093	-1.30358	0.320325	0.141219	0.282351	1.46249
IL1B	0.180921	0.591243	0.497937	-0.129042	-0.6156	-1.51003	0.256429	1.91543	-1.59212	1.91315
IL2RA	-1.44005	-0.773064	0.610412	0.550336	-0.66713	1.39686	0.826216	-0.145339	-0.511198	0.292566
IL2RB	-0.440046	-0.0360984	0.780337	-0.449664	-0.0821679	0.396864	0.411179	0.161257	0.199889	-0.248002
IL2RG	-1.0684	-0.379243	-0.804626	-1.01062	-0.169631	-2.41049	-0.073479	0.0802255	-1.10538	1.17171
IL12B	1.55995	-0.0360984	0.195374	-0.449664	0.917832	1.39686	-0.588821	-0.286202	0.867313	-2.70743
IL12RB1	0.559954	-0.0360984	0.195374	0.550336	-0.0821679	1.39686	-0.173784	-0.286202	-0.27019	1.46249
IL12RB2	1.55995	-1.0361	0.195374	0.550336	0.917832	1.39686	1.41118	0.154371	-1.03958	0.199457
IL18	0.559954	0.963902	-2.12655	-1.44966	0.917832	1.39686	0.826216	0.521153	-0.547724	0.462491
STAT4	-0.177012	0.326472	-0.33514	1.1353	-0.404096	-0.188099	2.41118	0.460512	-1.71765	1.19946
TNF	-0.662439	-1.0361	-0.541591	-1.03463	0.33287	-1.41049	-0.659211	-0.286202	-0.869652	0.684884
TBX21	0.559954	-1.0361	-0.804626	0.550336	0.917832	1.39686	-1.17378	-0.286202	-0.454615	1.19946
IL4R	-0.683972	0.458666	-0.755716	-0.661168	-1.88952	-2.06257	0.304263	-0.0231676	0.867313	1.68488
IL6	0.559954	-0.0360984	1.78034	1.55034	0.917832	1.39686	-1.17378	0.0652704	0.867313	-0.122471
IL13	0.559954	-0.0360984	0.195374	0.550336	0.917832	1.39686	-0.173784	-0.286202	2.18924	-1.12247
GATA3	0.559954	-0.0360984	0.195374	0.550336	0.917832	1.39686	0.826216	0.713798	-1.59212	-2.12247
STAT6	-0.46051	0.299505	-0.33514	-1.06264	-0.847703	-1.60314	0.536709	0.851302	-0.132687	0.577968
IL17A	1.55995	-0.0360984	1.19537	1.55034	0.917832	1.39686	-0.173784	-0.286202	-0.395721	2.46249
IL17F	1.55995	-0.0360984	1.19537	0.550336	-0.0821679	1.39686	-0.173784	-0.286202	1.22988	1.92192
IL22	0.559954	-0.0360984	0.195374	0.550336	0.917832	1.39686	-0.173784	-0.286202	-0.717649	-1.12247
RORC	0.559954	-0.0360984	0.195374	0.550336	-0.0821679	1.39686	-0.173784	-0.286202	-0.132687	-0.122471
STAT3	-0.126888	0.0894324	-0.423535	-0.342749	-0.956637	-2.1881	0.783147	0.29876	-1.13269	0.993006
IL9	-3.2474	-1.0361	0.417767	0.928847	0.917832	-0.188099	2.41118	-0.286202	0.867313	-0.122471
IL23A	-1.53958	0.963902	-0.219663	-2.25702	0.917832	-1.77306	-0.944302	0.713798	-0.132687	-1.12247
IL27	-0.934811	-0.092682	0.00896122	0.187766	-1.08217	0.396864	0.0226133	-1.2862	0.282351	1.68488
IL10	-0.942546	0.34723	-1.12655	-0.449664	-0.66713	-0.188099	0.411179	0.801261	-1.13269	0.462491
FOXP3	-1.02501	-0.358027	-1.80463	-0.771592	-0.66713	-0.188099	0.826216	-0.286202	-0.717649	0.462491
TGFB1	-0.609971	-0.398669	1.5173	0.0909042	-0.66713	-1.1881	-0.436818	0.713798	0.452276	-0.385506
TGFB2	0.559954	-0.0360984	0.195374	0.550336	0.917832	1.39686	-0.173784	-0.286202	0.867313	-1.12247
TGFB3	0.559954	-0.0360984	0.195374	0.550336	0.917832	1.39686	-0.173784	-0.286202	0.867313	-1.12247
TGFBR1	0.453039	-1.29913	-0.104186	-2.03463	0.502795	-0.603136	1.14814	-0.753328	0.452276	0.877529
TGFBR2	0.881882	1.28583	-1.54159	0.135298	-1.08217	1.39686	0.340789	1.03573	-0.869652	1.33696
CCL2	0.559954	2.48175	1.03188	-0.165871	-1.31921	-2.60314	0.175837	3.7138	-0.132687	2.46249
CCL4	-0.854763	-0.448213	0.14358	-0.734613	0.195817	-1.6906	0.0965063	1.9992	0.174637	0.984028
CCL5	-0.518937	0.531377	0.173007	-0.806358	-0.289326	-3.44863	0.267485	1.35566	-0.766559	0.658587
CXCL10	0.559954	0.963902	2.19537	0.550336	0.917832	1.39686	1.82622	1.29876	-4.77654	0.140563
CXCL2	-1.19603	-0.629016	-0.822344	-1.12871	-0.759053	-1.8903	-0.458229	3.46274	-0.469721	0.369382
